# Supplementary material for: Stability Assessment of Furosemide Oral Suspension in Hospital Extemporaneous Preparations
Source: Pharmaceuticals (Basel). 2025 Jun 20;18(7):937. doi: 10.3390/ph18070937 (PMC12299591; doi:10.3390/ph18070937)
Supplement: Supplementary file 1 [file pharmaceuticals-18-00937-s001.zip]

Archive with 1 entries (1 files):
- pharmaceuticals-3657017-supplementary.pdf
